# Supplementary material for: Evaluation of Peptide-Based Vaccines Against Group A Streptococcus in Staphylococcus aureus-Infected Mice
Source: Vaccines (Basel). 2025 Jun 12;13(6):632. doi: 10.3390/vaccines13060632 (PMC12197582; doi:10.3390/vaccines13060632)
Supplement: Supplementary file 1 [file vaccines-13-00632-s001.zip]

Archive with 1 entries (1 files):
- vaccines-3679840-supplementary.pdf
